# Supplementary material for: Value-Based Framework for Evaluating Pre-Commercial Procurement: Case Study of Value-Based Key Performance Indicators
Source: JMIR Form Res. 2025 Aug 14;9:e71279. doi: 10.2196/71279 (PMC12352794; doi:10.2196/71279)
Supplement: Multimedia Appendix 2 [file formative-v9-e71279-s002.xlsx]

## Sheet: Summery all regions
SUMMARY ALL REGIONS			TOPICS						TOPICS
			a) Efficiency		b) Safety, control & trust		c) Knowledge, innovation & research		a) Interaction & networking		b) State of mind, attitude and worries
			Positive	Negative	Positive	Negative	Positive	Negative	Positive	Negative	Positive	Negative
DOMAINS	USER	Patient & next of kind implications	Increased ability to monitor and handle the disease; Avoids patients going to the emergency room; Less burden on the caregiver; Less need of traveling for health care follow-up; Less use of medicine; Less hospitalization and physically consultations; Flexibility.		Involvement; Increased co-determination; Greater awareness; Better self-control and freedom; Creates a better control and feeling of safety and wellbeing; Following the daily status and patterns, and possibility to react when values are out off pre-set ranges; Fast respond on changes and acute situations; Learn to make the right choices; Identify change in health condition earlier; Nice to know t…	Privacy; Privacy issues sharing data; Many users may feel doubt, and not have trust to the system; Technological dependence: That some patients don't want to see the reality;	Empowerment of self-care; Knowledge of the disease; Increased insights of their situation; Learn to know how the illness influence myself; Experience of managing own health; Better understanding of your health challenges; Increased awareness of own situation.	May not know how to make use of the equipment, and possibilities; Not knowing how to interpret results correctly and overconfidence and modifying treatments without consulting the practitioner; Important mental step: training and technological literacy.	Easier access to the health care workers and health care system in a hectic daily life; Maintain contact even in bad times; Less disturbance from health care workers entering at home; Can connect and create networks of patients across country boarders; Can discuss with family how to improve the health parameters.	Still important with physically interactions between patients and healthcare, ie. getting self-monitored status verified. Might loos some patients if the physical contact is limited; Empathic treatment must not be underestimated; It's a need of long-term relations.	Increase of self-esteem; More freedom; The system is good, it is up the individuals to make the best use of it; Excitement: information about the times and indicators in which you have been monitored; Avoid stress.	Stress, when looking at data; Pressure to monitor themselves; Increased responsibility for the patient; Increased feeling of loneliness due to less physical contact with health care workers; Can "burn out" the caregiver; Living at another place and see that their loved one's values are getting worse; If you do not want to participate or you are not able to make use of it, what is the alternative?…
		Employee implications	Less travel; Time-saving; Reduced workload; Discharge of unnecessary activities in nursing consultations for self-care tasks; Professionals can invest more time in supporting self-care; Increased number of patients for follow-up; Availability of information;		See trends and tendencies; Short- and medium-term forecasting ability; Better prediction of the condition and possibilities of following-up; Probably good in combination with dialog; Increased availability; Fast respond and good overview; Quality of measurements; Ensure that the patients are carrying out self-monotoring in a correct manner; Reassures the doctor if he sees that the patient's condi…	Loss of trust with the professional; Lack of respons from health care provider or patient don’t contact healthcare when needed; Poorly organized information is a burden; The amount of data to be analysed with certain devices can saturate; The information must be clear and useful.	Can give the therapist valid information; Data analysis can be a helpful tool - Use of AI; Helps in decision making by knowing the patient profile more accurately; Healthcare can learn more about how chronic conditions are influencing the specific individual; Combination with mobile units creates opportunities to new type of patient contacts;	Need of knowledge and new ways of working; Caregiver-patient training gap.	Continued contact with patients; Connect experts and users across country boarders to improve well-being of patients with chronic conditions.	Less physical contact and less ability to se the complete picture; Physical meetings is viewed as control of quality of measurements, and to see if the patients are carrying out self-monotoring in a correct manner. Interfaces between systems.	New and exciting; New ways of working; More exciting work conditions.	Stress - Information overload; Change ways of working; Only data monitoring is boring; Can feel that you are being surviellanced; Disadvantage for professionals that like to conduct their activities in their own way; It may be frustrating not to be able having physical meetings; It's a disadvantage getting values out of range and not having the patient in front of us; Mental step to get out of th…
	CLINICAL	Health effects and risks	Good care is prevention and fewer future impacts and incidents in the long run; Reduction of complications; Healthier society; Less adverse events; More regular follow-up; Right treatment in right time; Better infection control; Priorisation: Use time on the patients that really needs it; Low berries for services, which probably means that more people with mental disturbance are identified.	More patients on the doctors' lists; Too focused on measured parameters; Risk that other things that influence well-being will not be taken into account; Measurement failures; Errors in registration of data; Cyber attacks; Technology and net problems; Lack off internet; lack off electricity.	Better control of one's health will lead to higher Quality of life. Better control of the disease and effects of the treatment; Less setbacks; Ability to make choices concerning the treatment;	Less focus on the complete health condition of the patient due to less physical contact; Less focus on the clinical situation due to digital focus; Technology, system and human failures leading to lack of actions; Can use off data mean to much standardization of treatment? What if its possible to cheat the system?	Learn from earlier actions. What has helped earlier? Preventive care opportunities; Potential preventive actions.	Lack of competences.			Better wellbeing and quality of life; Less health risk and complications; Insight to understand how to get more life in life; Increased feeling of mastering your situation; Experience of participating in self treatment; The system need to secure that a balance can be achieved, life-health balance; Support to think and consider how one's life is; More autonomous society; The service will probably …	Stress, life-health balance; Negative focus; Increase focus on diseases; Can lead to "Hypochondria"; Saturation and overload; Will expectations be met? Frustrations;
	ORGANISATIONAL	Organisational implication	Better allocation of resources; Decrease of cancellations; Increase of no. of patients and consultations per health care worker; Shorter treatment queues; Effectiveness and efficiency of the processeses - A better organization;Increase flexibility: Possibility of other activities such as health education; Decrease of work overload; Better overview and planning possibilities; Reduced demand of con…	Implementation and scale up challenges; Organisational changes; Change management and transition; Time used training and interpretion of results from the patients; Increase of alarms and emergencies; Costs today and benefits tomorrow;	Increased quality of the health care service; Better services and professional standards; Better documentation; Improved management of the disease; Better routines and follow-up; Can be viewed as a security and safety among professionals to make the right decision and actions to be taken;	Privacy collecting and sharing data - Data management and GDPR compliance; Hacking is a challenge; Need of Cyber security; Challenges in building and operating the follow-up system; Depended on good routines and processes.		New training and educational activities.	Easier to work cross disciplinary and between different health care actors; Better flow of data gives a possibility of a better cooperation between health care services and other actors; Closer and more frequent contact with patients.	Many actors and interfaces; The health care services are fragmented; Third party dependencies; Still need of physical contacts between patient and health care worker, ie. need to be a pararell system; Centralization: A system spanning over a larger geographical area, may loose out on local and geographical context; All hospitals will not have all services, more specialized.	More equal healthcare; Positive experience in scaling new services for this group of patients (Agder- Mental Health)	New ways of working; Will be confronted with ethical questions that are not seen today; Possible moral dilemmas among professionals (subscription of medicine); Healthcare are NOT allowed to be an economical question.
	ECONOMICAL	Health care service effects & societal implications	Value for money; Time and cost efficient; Less absents from work for patients that are not so sick; Less travel including travelcost and time used for traveling; Increased no. of patients per healt care worker; Easier and faster treatments; Fewer hospital admissions; Reduction of in outpatient consultations; Prevention; Hospital admissions are prevented and reduced; Mental health is prevented; Fe…	Investments and funding of infrastructure, technology, training, education and reorginisation; Risk of making not so cost-efficient solution; Adds costs if other travels need to be done when meeting at hospital; Compensation challenges - The reimbursement system needs to change; Inefficient revenue models especially for doctors and providers of preventative health care; The patient may demand mor…	More environment friendly.	Increase need and cost of cyber security – GDPR issues; Safety costs; investments, operational costs, cost of damages and repair.	Research tasks: Looking for patters; Collecting data which can be used for research reasons; Knowledge and training: require specific tests taken by the patient.	Training and education costs; The digital competence differs from different regions and among different users.	Opens for interaction between technology and people.			Possible abuses of evidence: but they would be compensated by avoiding bad referrals.
